# Supplementary material for: A timed epigenetic switch balances T and ILC lineage proportions in the thymus
Source: Development. 2024 Dec 10;151(23):dev203016. doi: 10.1242/dev.203016 (PMC11664168; doi:10.1242/dev.203016)
Supplement: Table S1. Top 100 genes in each MIRA gene topic. [file develop-151-203016-TableS1.csv]

	topic_0	topic_1	topic_2	topic_3	topic_4	topic_5	topic_6	topic_7	topic_8	topic_9	topic_10
0	H1f10	Ckap2	Fam227a	Flcn	Pgd	Arpp21	Gm20422	Gmeb1	Map2k1	Mfn2	Cdkn2d
1	Snord7	Tnfaip8l1	Pias1	Ndufb10	Aarsd1	Letm2	Gm25517	Mpp4	Ecsit	Lsp1	Skap1
2	Rpl15	Itga2	Trim30a	Zfp747	Lonp1	Tstd1	Tk2	St3gal3	Tasor2	Nsrp1	Ralgps2
3	Sbf1	Trim21	Tmem50b	Stard3nl	Rrp15	Marcks	Tmem87a	Rccd1	Smug1	Cybb	Smad3
4	Ino80e	Pip5k1b	Nrg4	Zfyve1	Nfyb	Ap2a1	Glmn	Mir3474	Pacs1	Cd274	Prdm9
5	Trmt5	Ccpg1os	Bcl11a	Lzts1	Urb1	Abhd8	Rad17	H2bc6	Amd1	Vps26c	Jpt1
6	Spsb4	Stau1	Abcc4	Rgs9bp	Faap100	Mterf2	Nasp	Mfsd8	Glt8d2	Otud3	Ccr9
7	Nfe2	Crnkl1	Msra	Mmp8	Gatd1	Npc1	Ssbp4	Gm27733	Slc14a1	Tnf	Rab27b
8	Scnm1	2810006K23Rik	Otulinl	Tmtc3	Lactb	Neil1	Hspa12b	Dnase1l1	Eef1akmt1	Tsc2	Gbp4
9	Srebf1	Thap2	Trio	Tob2	Tmem41b	Lcmt2	D5Ertd579e	Clcn6	Zc3h12d	Rhog	Klrk1
10	Rfc5	Afp	Yipf2	Ms4a3	Got2	Zmym5	Pecr	Inpp5e	Lactb2	St6galnac5	Ston2
11	Esco2	Ankmy1	Slc9a7	Gmppb	Ddx41	Magi3	Pip5k1a	Fanca	Farsb	Wdtc1	Klrd1
12	Slc10a3	Lmo1	Fam129a	Slc25a30	Klhdc3	Cenpb	Flvcr1	Msra	Ankrd28	Foxred1	Tnfrsf9
13	Rbm15b	Vars2	Dipk1a	Tbc1d7	Insl5	Tmem177	Acp1	Cep295	Erf	Psme2	Ms4a4b
14	Polr1c	Rasgef1b	Zfp975	H2-Aa	Mbd3	Aktip	Dnaaf5	Paxip1	Gnl3	Mbd3	Fhit
15	Dtymk	Arap2	Wdr13	Mir3069	Phf5a	Cmc2	Msmo1	Nsf	Glce	Ssh1	Ctsw
16	Mir7119	Lrrc4c	Gbp5	Zfp512b	Vasp	Rbm47	Slbp	Gm24119	Ttc7b	Unc45a	Trf
17	Sphk2	Qtrt2	Plek	Letm2	Lsp1	Vat1l	Mospd1	Wiz	Prss16	Abhd14a	Mkks
18	Erg28	Rrp7a	Cep162	Pfn1	Ttc25	Adam2	Shld2	Scfd2	Spcs2	Zbtb46	Bcdin3d
19	Wdr88	P2ry13	Fgl2	Sox5	Gstp1	Ckap2l	Cdkn2aip	Pole2	Tpk1	Mkks	Dok3
20	Scrib	Phex	Ncf1	Zfp945	Eme2	Gm19684	Klhl20	Nfyb	Ciao1	Map3k11	Unc45a
21	Tifab	Lin28b	Krt10	Inafm1	Tradd	Zan	Crtc1	Lsm5	Echs1	Zfp715	Fam71f2
22	Dmap1	Unc93b1	Nin	Pgd	Tyrobp	Heca	Gm27445	Cenph	Zfp513	Rchy1	Cpa3
23	Krt10	Ptk2b	Tnip2	Ly6c2	Sdad1	F13a1	Kansl2	Nf2	Pdzd2	Polr2l	Tspyl3
24	Zc3hc1	Lrrc1	Vipas39	Egln2	Proser3	Nebl	Wdr34	Fam184b	Podxl	Vsir	Msh5
25	H1f4	Zdhhc17	Svip	Pink1	Crtc1	Bcl9	Fut4	Txlna	Camk2a	Lcmt2	Exoc3l
26	Tuba4a	Cabp1	Gna12	Gnb4	Zfp874b	Ush2a	Skp2	Efcab11	Parp10	Tmod1	Zfp787
27	Tmx2	Itgam	Mospd1	Ncln	Slc20a1	Sh2d2a	Chadl	Ccdc162	Itgb1bp2	Gemin7	Mmp8
28	Nme3	Kyat1	Gm10563	Id2	Fastkd1	Tpd52	Slc35d1	Cntf	Ofcc1	Tubb5	Cd72
29	Stard10	Bag2	Rab43	Plekhm2	Cfap20	Steap3	Mast1	Zscan26	Wars	Crocc	Pkd2l1
30	Ddt	Tmed7	Ccdc57	Oas1a	Tmem147	Ggn	Numb	Rheb	Lrrc4	Atp5j	Tnfsf10
31	Mcrip1	Zc3h12c	Mob3b	Fastk	Chchd2	Znrd1	Chit1	Dph6	Itga5	Rassf7	Cetn2
32	Rnf5	Lmnb2	Trim30c	Cuta	Gzmk	Mtss1	Safb2	Akap11	Ttc1	Nabp1	Ybey
33	Tubb5	P2ry14	Fech	Lars2	Tsr2	Synj2bp	Memo1	Wdr62	Slc7a1	Fasn	Capn1
34	Iba57	Arfip2	B4galt5	Pafah1b3	Ptcd1	1810030O07Rik	Slc15a2	H2ac15	Fpgs	Trappc4	Mfn2
35	Wbp11	Mapkapk3	Trim68	Prtn3	Scnm1	Atrip	Fam53a	Blm	Ncoa5	Plcl1	Art4
36	Fh1	Nop16	Gpr183	5031439G07Rik	Rsph9	Rnf144b	Bet1l	Slc25a42	Zc3h3	Atg12	Trappc4
37	Vti1b	Tprgl	Numb	Lyz2	Timm8a1	Gm37240	Kif2a	Zfp236	Sbds	Tcf19	Osbpl3
38	Ints1	Trmt10c	Snx15	Amigo1	Acat3	E330009J07Rik	Cdh1	Naa16	Nckap5l	Scp2	Tmem71
39	Serp1	Prpsap1	Ppox	H2-Eb1	Mphosph6	Tbc1d10b	Kdr	Dpf3	Cpne7	Zdhhc3	Bmf
40	Lsm12	Tmem176b	Hoxa9	Tada3	Nlrc4	Leprotl1	Atm	Plcl1	Zfp825	Sult2b1	Zfp810
41	Donson	Gatad1	Vps26c	Mpeg1	Fam98c	Mon2	Hccs	Akap8	Csf2rb	Cd300a	Snapin
42	Khsrp	Krt80	Zfp65	Rnf19a	Gna15	Asb8	Cyp51	Strada	Ryr2	C1qb	Otub1
43	Lgals9	n-R5s31	Zfp944	Zfp3	Klf13	Rab24	Naa40	Msh5	Il4	Rassf5	Txk
44	Tcf3	Arhgap39	Ei24	Arfip1	Tmed4	Sox13	Atg13	Xpr1	Ssr3	Cd163l1	Inpp4b
45	Sgsh	Mccc2	Zfp277	Tradd	Tpi1	B4galt4	Rnft2	Polg	Fam184b	Ccr4	Ppp2r5d
46	Mknk2	Slc50a1	Kcnk6	Gnb2	Trf	Gm50367	Rassf7	Dcun1d3	Fbxo28	Rasgrp4	Miip
47	Spcs3	Csnk1e	Gpr108	Zdhhc4	Kansl2	Dnah12	Als2cl	Cep152	Mmadhc	Siah2	Cenpf
48	Cep131	Cd86	Tpd52	Slc25a42	Fads6	Fam216a	Nfs1	Kcnip1	Gne	Tifab	Tox
49	Hdac6	Adipor2	Dhrs1	0610009B22Rik	Slc25a12	Mrc1	Pomgnt2	Ube2v2	Trp53bp1	Cfp	Pnrc2
50	Stip1	Ncln	Ptk2b	Cybb	Nefh	Gstp1	Uty	Ccdc15	Csf2rb2	Batf	Ccdc43
51	Zfp39	Ptk7	Oas3	Wbp2	Fkbp4	Thy1	Zfyve28	Rfwd3	Coq2	Dhrs7	Stab2
52	Mylpf	Tmprss7	Swt1	Kdm6b	Hk3	Zfp938	Ginm1	Scai	Ptcd3	Eepd1	Slc22a14
53	2310011J03Rik	Zfp11	L1cam	Zfp784	Eif4a1	H2-Ke6	Unc45a	Setdb2	Zfp64	Leprotl1	Ofcc1
54	Mcm3	Scin	Acsf2	Jrkl	Pole3	Fkbp2	Mcmbp	Wtap	Nfkbib	Irf8	Dexi
55	Pmf1	Polr1c	Zc3h3	Rec114	Alyref	Zfp689	Eloc	Trappc6b	Gtf2e1	Tmem30a	Lrrc4
56	Klhdc4	Iba57	Recql5	Ezh1	Mrpl46	Bbof1	Thumpd2	Mbtps2	Mthfd2	Emc6	Sh2d1b1
57	Aimp2	Pdf	Efhd2	Clcn2	Cd300lb	Zhx3	Natd1	Tamm41	Aldh18a1	Psmf1	Stac3
58	Fen1	Emc10	Zfp385a	9930012K11Rik	Tmtc3	Rhot2	Tbk1	Gm24233	Klhl20	C2cd2l	Proser3
59	Rassf7	Pik3ap1	Hoxa7	Zfp874b	Wdr46	Btg2	Zfp28	Zfp654	D630039A03Rik	Traf7	Dennd6b
60	Mrps30	Olfm5	Trappc11	Tango2	Sh2d1b1	Tspan2	Pola2	Gk	Msto1	Sv2b	H2-Q7
61	Rpl7l1	Egln1	Cytip	H2-Ab1	Gpr137	Nmnat1	Pdf	Thada	Lta	Clec4n	Itgb6
62	Rad51ap1	Nudt19	Id2	Rabl2	Josd1	Pdzd2	9-Mar	Mrpl37	Vps53	Tjp3	Tk2
63	Cap1	Uap1	Sik1	Cd74	Ppl	Cd247	Gna12	Tmed8	Aimp2	Ei24	Jaml
64	Fancg	Slc45a4	Hemk1	Tuft1	Smug1	Clec11a	Pcsk4	Senp5	Hax1	Mapkapk5	Ift172
65	Gm50367	2010315B03Rik	Ncf4	Tmem242	Slc35c2	Mir7024	Gna14	Ero1l	Stac3	Csnk2b	Maf
66	0610009B22Rik	Nfkbil1	Nsf	Ppox	Dcakd	Dynlt1f	Clcn2	Ptpn2	Zdhhc6	Scrib	Dscam
67	Rad51c	Fnip2	6430550D23Rik	Zswim4	Arhgap6	Tpcn1	Acadl	Zfp787	Cdc20	Emc8	Psg17
68	Snord38a	Prr36	Ezh1	Slc39a7	Emc9	Ptgr1	A630089N07Rik	Arhgap20	Aatf	Ndufb11	Ppp1r12c
69	Gmnn	Cryl1	Klrd1	mt-Nd6	Cpt2	Tnr	B3gnt2	Tbk1	Rgcc	Tk2	Trio
70	Inafm1	Helz2	D5Ertd579e	Zfp72	Dynlt1a	Gpr18	Leng9	Prpsap2	Rfesd	Angel1	Gm49396
71	Xrcc3	Prune1	Gpr55	Wnt5b	Mrps25	Zfyve28	Ulk1	Ddx49	Mterf2	Gnb4	Nabp1
72	Sharpin	Tmub1	Fundc1	Ngp	Rasgrp4	Cradd	Zfp579	Cwc27	Ttc4	Sharpin	Pdcd10
73	Mtmr9	Sh2b3	Fam49b	Slc25a44	Adam3	Frat2	Pole2	Asph	Noc4l	Ado	Dedd2
74	Zfp768	Sirpa	Atg12	Map7d1	Tmem101	Cmss1	Prim2	Glce	Zfp72	Ube2m	Zkscan17
75	Mcm4	Ffar2	Cox6a2	Vamp3	Got1	Gtf3c3	Gm26965	Gm29394	Slc25a25	Ccdc115	Zc3h7a
76	Mvd	Gm2237	Dmd	Gda	Zfp335	Nlrp6	Man1a	Arhgap10	9030025P20Rik	B3gnt8	Shf
77	Mepce	Slc25a27	Zfp945	Hbp1	Pik3cb	Hnrnpul1	Adgra3	Tent4a	Gpcpd1	Il27ra	Scml4
78	Pnrc2	Gm3739	Rab3ip	Chil3	Mdp1	Itprip	Tarbp1	Ube2i	Trdmt1	Aip	Ube2s
79	Itgb1bp1	Ccsap	Xpr1	Ccpg1os	Gpr89	Bach2	Zfp942	Olfm3	Arhgap12	Fam241a	H2az2
80	Sapcd1	Gng2	Ptprj	Sec31a	Usp5	Scaf1	Zcchc9	Tox2	Timm9	Zfp747	Ahr
81	Map3k11	Ubash3b	2-Mar	Osbpl5	Zhx1	Tst	Ntm	Mfsd4a	Gm22362	Tbc1d10b	Sh2d1a
82	Rab21	Ncor2	Adgrl4	Hsd17b11	Cox8a	Slc25a29	Cd6	Apobec1	Rras2	Ndst2	Ppp6c
83	Dpp3	Plek	Cd33	Sirpa	Tbc1d25	Eef1akmt2	Fam53b	Alg12	Fam120a	Cdkn2c	Ncstn
84	0610010K14Rik	Mgst3	Zfp609	Tmod1	Mrpl15	Zfp14	Fdft1	Hk3	Zdhhc20	Oxsr1	Abtb1
85	Cenps	Rxrb	Rab3d	Micall2	Rnf126	Mdh1	Slc35a1	E2f3	Pigb	Mir697	Ulk1
86	Maz	Tmem176a	Nt5dc1	Gfer	Itpk1	Ttc9c	Kdsr	Slc7a11	Akr1c13	Cd82	Fcer1g
87	Smyd1	Steap3	Erlin1	Snord35b	Rnf5	Slc35b4	Ppp1r14a	Pstpip2	4930404N11Rik	Tmem184c	Ikzf2
88	Phf5a	Rhobtb2	Slc2a6	Tex261	Abhd13	Rarb	Gm20696	Cntrob	Zbtb38	Pdzd11	Tmem138
89	Slc35e1	Exo5	Sh2b3	Scamp1	Atpaf2	Olfr524	Clip4	Lactb2	Ranbp6	Fam76a	Rassf2
90	Mrgpre	Mob3b	Cap1	Tsc2	Park7	Sh2d4b	Slamf7	Rfc1	Wdr88	Fkrp	Zfp27
91	Dhodh	Polr3gl	Tyk2	Erbb4	Pou4f1	Kmt2d	Fam184b	Ube2w	Wdr4	Ubash3b	Zhx1
92	Nudc	Cfp	Dhrs7	Aldh6a1	Cpne7	Fam76a	Ptcra	Pask	Kif13a	Asna1	Dgka
93	Akt1	Akr1b3	Vps9d1	Plppr3	P2ry1	Nek8	Ush2a	Pold3	Tada2b	Nanos1	Pde1c
94	Arfip2	Bak1	Pcnp	Mlh3	Smim7	Zc3h12a	Map2k1	Pex5	Ksr1	Tjp2	Rapgef2
95	Gm49391	Siglecg	Nrg2	Tctn3	Atg9a	Gm4070	Esrra	Neto2	Aqp9	Tlr1	Polg
96	Itgb6	Sirt4	Itga5	Stk25	Pkd2l1	Endou	Ccdc39	Donson	Rabggta	Pid1	Rad21
97	Sh3gl1	Nod1	Parp14	Clock	Tbrg4	Ifih1	Nudt14	Gm2237	Xbp1	Kynu	Mir7007
98	Pusl1	Itm2a	Klf13	Vegfa	Rpl7l1	Kctd18	Tjp2	Necab3	Ei24	Usf1	Polr3h
99	Abhd8	Zc3h12d	Kcnk12	Rnf25	Ccne1	Nit1	Sec24a	Trub2	Pigw	Sh2d1b1	Akap6
100	Mbd6	Rassf3	Rnf214	Mir3082	Chkb	Kat5	Dscc1	Trp53bp1	Adam3	Ctsw	Keap1
101	Tk1	Tbc1d14	Vrk2	Slc50a1	Cyth2	H3f3b	Asna1	Zbtb40	Ptpn23	Rundc3b	Atp8b2
102	Acat2	Nol4l	Lrch1	Ube2o	Mcrs1	Cep41	Adgrg7	Gm43191	Mrpl47	Cytip	Gm7072
103	Sox12	Slc35c2	Vps53	Zbtb38	Gm21865	Acss1	Mcm6	Timmdc1	Mtln	B4galt5	Rnf10
104	Tuba1b	C2	Trim30d	Ifih1	Emid1	Dnajb9	Slc22a14	Gtf2a1	Capn15	Arfip1	Sv2c
105	Btbd19	Gm12216	Cd7	Lrp6	Gm10401	Abcg3	Bag2	Nt5e	Mbip	Coro1c	Sv2b
106	Zfp27	Tbpl1	Calhm6	Ficd	1700028J19Rik	Cdkn2c	C2cd2	Ltf	Rtn1	Capns1	Lef1
107	Fkbp2	BC016579	Bloc1s2	Asb8	Strip1	Snx6	Foxp4	Vps13d	Lrp12	Zdhhc7	Espn
108	Tlnrd1	Ermp1	Kyat1	Atg9a	Prtn3	Pcdh9	Ube2o	Taf6l	Mrps25	Ubtf	Slc15a1
109	Abhd13	Prdx6	Zfp74	Otud3	Lsg1	Ubl4a	Tsc2	Zfp408	Zfp65	Rnf43	Tpcn1
110	Rce1	Mfsd4b4	Tnfaip8l2	Slc25a1	Coa5	Cndp2	Zdhhc1	Glrp1	Rsph9	Rgs1	Tecpr1
111	Lcmt2	Amd1	Nfkbiz	C1qb	Gde1	Ift80	Tha1	Plxdc1	Lactb	Gnpda2	Gbp6
112	Ppil1	Plgrkt	Birc3	Aig1	Espn	Zfp40	Sipa1	Ksr2	Pomgnt2	Btbd2	Ldhd
113	Uxt	Phf19	2810408A11Rik	Tmem88	Prune1	Gm42742	Trio	Usp31	Ttc17	5031439G07Rik	Zfp688
114	Umps	Josd1	4930522L14Rik	Rrp36	Dmac1	Kctd12	Mcm2	Nfkbil1	Emilin2	Tex264	Trat1
115	Fam216a	Zfp777	Pttg1	Lmo4	Mast1	Mllt3	1700066B19Rik	Bard1	Chchd4	Ly9	Rp9
116	Msl3	Epop	Ubl3	Adnp	Polr1c	Trim46	Dock9	Cep128	Stard3nl	Ssna1	Tjp2
117	Mcat	Zfp661	Bak1	Elane	Kmo	Zc3hav1l	Snora75	Trip13	Fam210a	Ccdc92	Cmah
118	Rrp7a	Rabl2	Tyrobp	Clec4n	Fam210a	Trdmt1	Scarb1	Mdk	Ftsj3	Brf2	Dguok
119	Slc29a1	Gm27365	Accs	Psmd10	Chid1	Zfp874a	Khdc3	Icos	Prr5l	Slc15a1	Cass4
120	Pole4	Trdmt1	Trpm2	9130023H24Rik	Thap7	Rnf166	Slc35e1	Hist1h2an	Supt6	Ly86	Rora
121	Rpl23	Bcl3	Heca	Zfp513	Acad8	Rad21	Txndc16	Cep78	Cmss1	Fundc1	Kdm6b
122	Mir697	Btbd19	Akt3	Fhod1	Ring1	Trim21	Mir3069	Srd5a1	Thap4	Cd2bp2	Foxo3
123	Dhrs1	Mir7036	Dhx57	Pdzd11	Fcer1g	Gm12185	Tram2	Ncstn	Ncln	Rnf2	Cdc20
124	Pfkl	Tmem183a	Hlcs	S100a9	Ppme1	Usp42	Nrtn	Kif9	Dcun1d2	Med22	Nipal3
125	Ltf	Tsc2	Mpo	Znfx1	Emc4	Kbtbd2	Sumf1	Rbks	Cth	Csf2rb2	Klf13
126	Tprgl	Tada3	Ffar2	Inpp1	Akt1	Ndufb11	Ppp1r37	Helq	Gmppa	Prmt6	Cd28
127	Dpf2	Gramd1a	Plekho2	Wbp1	Zfp764	Hipk1	Usp31	Pias1	Prkcd	Exoc7	Glyctk
128	Prxl2a	Spns2	Zfp513	Fnip2	Cnksr3	Zer1	Desi1	Dguok	Cul5	Snx11	Als2
129	H2az2	Prodh	Lipe	Scaf1	Abcf2	Tox3	Gm20683	Cacna1d	Pon2	Tgfbi	Homer2
130	Olfr644	Otos	Aig1	Stab2	Vamp3	Rfxap	Cars2	Ppcs	Bcl2l14	Fam160b2	Btnl9
131	Fam53a	Fam169a	Zdhhc9	Otub1	Irf8	Vps45	Fbrsl1	Hlcs	Itpr2	Slc10a3	2810006K23Rik
132	Zfand2a	Csf2rb2	Chuk	Ccl5	Prdx3	Cbx4	Ccnt1	Rad18	Zc3h12a	Kat5	Ino80d
133	Gm49336	St6galnac3	Zfp712	Vcpkmt	1700037H04Rik	Rmnd5b	Abcc4	Ncoa1	Qtrt2	Rhot2	Gata3
134	Ttll12	Srl	Eef1akmt1	Erf	Ddx18	Samd4b	Tex9	Aarsd1	Anks3	Rab19	Trp53rkb
135	1700037H04Rik	Rfx3	Dock5	Fdx1	Ccdc85c	Rgcc	Rbmxl1	Cacna1c	Gtf3c3	Rab1b	Sirt4
136	Naxe	Bcap31	Gm7072	Coa3	Osgin2	Patl2	Fcsk	Fdft1	Uckl1	Ccr1	Gpr183
137	Nsmce4a	Pde7b	Unc93b1	Rps11	Mmachc	Katnal1	Lemd3	Vapa	Tep1	Ccdc22	Hsd11b1
138	Rhot2	Flad1	Tet1	Slc30a4	Zc3h7a	Uck2	Synj1	Usp37	Card9	Pafah1b3	Mbip
139	Pcbp1	Sgsh	Ldlrad3	Cnksr3	Dok3	Lrch1	Zfp507	Trim68	Ccdc9	Ldhd	Acsf2
140	Foxd2	Zdhhc20	Ssh1	Lcn2	Ighmbp2	Oaf	C330007P06Rik	Txndc16	Gtf2a1	Mfge8	Rbm41
141	Fam207a	Tbc1d2	Rcor3	Scel	Gm26050	Nfyb	Ccdc57	Rad51ap1	Alkbh1	Sh2d1a	Zfp3
142	Pcnx3	Arhgap17	Pdhx	Coa5	Rsl1d1	Lipg	Rfc1	Srbd1	Reep4	Ssc4d	Zfp715
143	Klf16	Trpa1	Tcirg1	S100a8	Snora75	Khsrp	Gart	Arhgap33	Nlrp6	Sbf1	Pak4
144	Unc5a	Cycs	Cst3	Snapin	Ahcy	Dhx38	Wdr6	Fancc	Uevld	Stk24	Ankrd54
145	Wdr1	Fam110a	Cabcoco1	Gga2	Adgra3	Degs2	Arhgap10	Rab27b	Lrrc75a	Fkbp2	Vps9d1
146	Ndst2	Letm2	Cdh1	Asna1	Cars2	Zfp945	Srrd	Spink13	Tmtc2	Lemd2	Tram2
147	Rgs19	Rpl15	Slc15a4	Sirt6	Kcnip4	Prrg4	Plekhm2	Nkiras1	Ulk4	Slc50a1	Zfand6
148	Pwp2	Mpo	Rnf24	Sh3gl1	Wbp1	Tubb5	Trub2	Zbtb43	Clip1	Cd86	Rps6kb2
149	Tmed4	Foxp4	Sp140	Mrfap1	Hspd1	Ccdc92	Gm7072	Tst	Rgs19	Mpeg1	Myo7a
150	E430018J23Rik	Srd5a1	Lst1	Fam227a	Timmdc1	Mapkapk5	Snord8	Gm26244	Lrpprc	Rftn1	Gpc2
151	Cenpm	Fasl	Naaa	Zfp691	Mfsd4a	Pdrg1	Uckl1	Zfp101	Zfhx2	Cmc2	Chd6
152	Nop16	Ccdc22	Pxylp1	Zfand2a	Atrip	Lzts1	Zfp512b	Sik2	Gm25520	Dpysl2	Stpg4
153	Zkscan14	Iqcc	Slc25a11	Smap1	Trim66	Zfp953	Tbc1d24	Pcnx3	Ndufaf2	Clcn4	Gadd45a
154	9930012K11Rik	Als2cl	Frmd4b	Dhx32	Slc39a7	Rcor3	Tent2	Mir7036	Prxl2a	Phf19	Ppp2r3d
155	Zfp24	Ndufa4	Map2k1	Zc3h7a	Zbtb16	Cog6	Smyd2	Fam228b	Fbxl22	Rfxank	Ccdc61
156	Cnih1	Ldlrad3	Inpp1	Cops7a	Ubtf	Clk3	mt-Tq	Nedd9	Pomt2	Zfp36	Clnk
157	Polg	Msto1	Mapkapk3	Aptx	Rab5c	Ikzf4	Rhobtb2	Enthd1	Asb7	Spaca9	Ezh1
158	Gm20532	Osbpl1a	Stau1	Rubcn	Nol11	Khdc1a	Rrp15	Rbl1	Tex261	Mxd1	mt-Ta
159	Nr1h2	Zfp609	Gca	Hras	Naa10	Upf1	Clcn6	1700066B19Rik	Tma16	Map7d1	H2-T24
160	Tada3	Gne	Nfkbil1	Rab12	Gna12	Arf3	Tspan3	Marf1	Tmem184b	Oaf	Ccnb2
161	Nudt19	Angel1	Snx20	Cyhr1	1-Mar	Arfip1	Polr2k	Cars	C2	Spata2	Clec4e
162	Mrpl40	Lemd2	Rell1	Ctns	Gm49776	Eme2	Zc4h2	Polh	Siah2	Rtn1	Ift80
163	Tmem109	1700037C18Rik	Myo1f	Zscan26	Cant1	Rps11	Polr2l	Vps9d1	Tbc1d2	Cap1	Kremen1
164	Gsk3a	0610010K14Rik	Hsd17b11	Dhrs1	Unc45a	Fam110a	1700037H04Rik	Hlf	Cd69	Ero1l	Ano10
165	Gtpbp6	Inafm1	Kif9	Rcan1	Rabggtb	Bmf	Rtca	Nt5dc1	Tent4a	Ccl5	Kbtbd2
166	Nsmce1	Gpr108	Flt3	Sh3glb2	Cops7a	Arl4c	D1Ertd622e	Gsdme	Slc25a46	Dhrs1	Mad2l1bp
167	Asna1	Mlkl	Serac1	Pfkfb2	Nckap5l	Prob1	Ank2	Adnp	Utp6	Etv4	Meak7
168	Fancf	Taf1c	Ppip5k1	Pdrg1	Rarb	Spag7	Mitd1	Magi3	Cryl1	Shisa2	Xcl1
169	Tomm5	Kpna6	Kdr	Dcun1d3	Asph	Smyd1	Dna2	Il4	Gm26050	Pdcd1	Map7d1
170	C030006K11Rik	Tnfrsf22	Zfp11	Pomk	Gk	Hist1h2an	Cables1	Plekhm1	Sil1	Surf4	Ttc5
171	Nol6	Zfp866	P2ry12	Ap2a1	Jmjd6	Slc30a4	Amigo1	Nox1	P2rx3	Prelid3b	Cct6b
172	Micall2	Abcf2	Cd274	Pgrmc2	Nit2	Tnfaip8l1	Klf16	Kif24	Xpot	Tnfaip8l2	Tnfaip8l1
173	Rnf7	Dcun1d1	Kcnip4	Zdhhc1	Trappc13	St8sia1	Zdhhc20	Mmp8	Coa5	B3gnt7	2810408A11Rik
174	Aldh1b1	Tex261	Rubcn	R3hdm4	Hormad2	Tspan13	Cchcr1	Diaph3	Utp20	Adam8	Setd7
175	Polr3h	Exoc3	Mapk7	Abhd12	Ncf1	Itpr2	Gm20661	Cenpj	Pex14	Naga	Gm22779
176	Pafah1b3	Opn3	Rbm43	Ift172	Zfp39	Mir675	Shfl	Wdhd1	Ube2w	Commd4	Tprgl
177	Nsmce3	Klhl9	Plppr3	Rab1b	Zfp385a	D630039A03Rik	Zswim6	Nup107	Ice1	Cerk	Emid1
178	Ndufb11	1700017B05Rik	Sgms2	Tgm2	Plppr3	Echs1	Lrrc28	Orc3	Dpp3	Cadm1	Agrp
179	Exoc8	Kbtbd2	Prdm9	Top1mt	Brf2	Slc16a5	Grb10	Becn1	Pcsk4	Cpm	Srr
180	Ptov1	Tbxa2r	Ggct	Bmf	Med24	Inpp1	Slc12a9	Gm21992	Mfsd14a	Faah	Dynlt1c
181	Atg9a	Dusp9	Sh2b2	Kcnip4	Inava	Soat1	Ddx49	B3gnt2	Btbd9	Tgfbr2	Lypla2
182	Bag5	Zfp955a	Mir3069	Pecr	Ssna1	Foxd2	Pcgf6	Homer2	Edem2	Mir6951	Lig4
183	Dnajc9	Thg1l	Cir1	Ptgr1	Gm45785	Pde11a	Tjp3	Vps45	Fcgr2b	Exoc3	Fbxl20
184	Upf1	Clic5	Otud3	Csnk1e	Polr2e	Gm525	Zfp451	Abcc10	Cyhr1	Eif4a1	Psd3
185	Pgrmc2	Pacs1	Batf3	Mdm2	Chchd4	Zmym3	Gpat4	Hip1	Pdf	Rad23a	Fam53b
186	Pdzd9	Traf7	Fbxl3	Snora21	Mrto4	Nek7	Fbxo45	Ppip5k1	Angptl6	Pggt1b	Ppm1e
187	Rad23a	Nrarp	Rassf3	Astn2	Faap24	Plp2	Rfc3	Shq1	Gm20696	H2-Oa	Elk3
188	Mir25	Mrpl19	Rsu1	Tmem259	Ubiad1	Hdac7	Ccne1	Tcf19	Slc30a7	Derl1	Plgrkt
189	Ctsd	Gm23547	Chkb	Ggn	Ptpn3	Ezr	Bbof1	Cep164	Zfp11	Fbxl22	Zbtb16
190	Stard4	Wdr46	Padi4	Klhl26	Eif4ebp2	Aqp11	Tonsl	Zscan22	Miip	Htr7	Slc25a46
191	Fhod1	Zdhhc1	Gm2a	Tspan3	Zfp251	Nsg2	Acly	Stab2	Gfod2	Tesmin	Ubxn8
192	Acly	Rnf149	Bckdha	Ubxn6	Cdh23	Ubxn6	Stard4	Cnot4	Slc7a5	Dnajb9	Cenpt
193	Hccs	Arhgap6	Ppp1r14a	Cant1	Rbm12	Lat	Rab12	Slbp	Mrpl48	Tbpl1	Zan
194	Otub1	Zcchc9	Ogfrl1	Zdhhc9	Ubox5	Nckap5	Ddb2	Ddb2	Slc12a9	Gnb2	Card11
195	Ndufv1	Tmem199	Zfp784	Tgfbi	Gfi1b	5830411N06Rik	Rnaseh2a	Fhod1	Fkrp	Scel	Itgb3
196	Nmral1	Gm27624	Nos1ap	Fam76a	Tcf3	Bicdl1	Nup210l	Hs2st1	Ndufaf6	P2ry1	Csnk1e
197	Ankrd37	Spryd4	Nlrc4	Btbd2	Utp11	Ly6m	Msh3	E2f1	Rassf3	Mcrip1	Cdc40
198	Fastk	Ubiad1	Bicral	Acot13	Trpm2	Dgka	Pggt1b	Sv2b	Zc3h8	D1Ertd622e	Cx3cr1
199	Rbm14	Tmem147	Grk3	Irf2bp2	Zfp266	Dpf2	Nt5c3b	Sox12	Ube2v2	Wbp2	Zdhhc20
200	Bet1l	Asb6	Mccc1	Ube2d1	Hlcs	Trim30c	Dpysl2	Tonsl	Gna12	Eloc	Zfp251
201	Hadha	Pdxk	Rbm47	Hmga2	Ncstn	Tlnrd1	Slc38a10	Sh3gl1	Pcnp	Hmga2	Hyls1
202	Nt5c3b	Thap4	Hps3	Gm20721	Bop1	Gbp6	L3mbtl3	Rgs9bp	Mapk6	Jrkl	Itgae
203	Pcna	Pecr	Haus8	0610012G03Rik	Tma7	Btbd2	Hdac7	Mier2	Map3k4	Ccr9	Spink13
204	Slc39a7	Tle1	Mdm2	Irf2bpl	Dhx33	Nt5c3b	Zfp944	Zwilch	Nqo1	Slc37a2	Atat1
205	Gde1	Smad3	Mapkapk2	Nfkbiz	Fam98a	H1f4	Sc5d	Trib3	Kynu	Abhd8	Dhx34
206	Eif2b1	Slc35a1	Fyco1	Ddt	Tmsb4x	Ing2	Zscan18	Sclt1	Nob1	Ppm1e	Nudt16
207	Dus1l	Smyd2	Gm3604	Shf	Coq7	Pgpep1l	Hsd17b7	Fignl1	Klhl11	Lgals3	Wdr59
208	Cops7a	Trmt5	Mrm2	Snx22	Spout1	Hsd11b1	Heatr5b	Clec11a	Nfkb1	Pilra	Fam173a
209	Abhd14a	Akt3	Themis2	Npnt	Traf7	Fgf13	Ptpn3	BC055324	2310057M21Rik	Cysltr1	Mamdc4
210	Myl6b	Lax1	Pip4k2a	Mapk7	Pigp	Glyctk	Apbb3	Syne1	Gm27365	Maf	Zfp712
211	Rad9a	Aktip	Fkbp15	Lsm12	Pdhx	Ttll12	Clcn4	Ndufs5	Slc39a7	Gstp1	Cpt2
212	Raver1	Fpgs	Pot1b	Rnft2	Gm5141	Pink1	Eepd1	Gm49776	Pnldc1	Gata3	Kcnma1
213	C8g	Gm49027	Hps1	Traf5	Fes	Ccr9	Ahsa2	Serac1	Ap3s2	Tnfsf14	Mepce
214	Chmp1a	Kctd10	Fgd4	mt-Tp	Wdr4	Mib2	Carns1	Atad2	Cyren	Ppp2r5d	Nop53
215	Timm50	Cox6a2	Pik3ap1	Mterf4	Thg1l	Prkcb	Mov10	Fgd4	Tm2d1	Cd160	5430403G16Rik
216	Spag7	Olfr644	Mrc1	Pik3r2	Oxsm	Selenoh	Kdm6b	Xkr6	Mrpl23	Hck	Dand5
217	Cfap298	Acad10	Naip5	Ppl	Trmt61a	Slc9a2	St3gal3	Rab5b	Txndc11	Ubl3	Snx31
218	Pak4	Dhdh	Ms4a3	Sumf1	Hax1	Tuba1b	Acad10	Mecp2	Snora75	Rnf5	Trpc4ap
219	Fkbp4	Cmtm8	Tango2	Rrad	Psme2	Rhno1	Nae1	Oas1a	Smap1	Znrd1	Tgif1
220	Nudt14	Prdx3	Mef2c	Mtfr1l	Fastkd5	Rsph9	Wdr88	Leng9	Nfkbiz	Ctnnd2	Zfyve28
221	Scd1	Coa3	Rnf149	Ssh1	Dhx38	Ets1	Rsad2	Gm3604	Sigmar1	Il9r	Itk
222	Polr2m	Rfxank	Hpgds	Tmem184b	Itprip	Tceanc	Gimap4	Upf3b	Ncdn	Adgre1	Galc
223	Eef1akmt2	Tesmin	Calhm2	Oplah	Cfp	Efcab5	Mapk7	Prim2	Steap3	Dexi	Fam129a
224	Cdk9	Ezh1	Zc3h12c	Gemin7	Cenpx	Cmah	Wdhd1	Tada2a	Gemin5	F2r	Calcrl
225	Ubtf	Snora75	Zbtb46	Ehbp1l1	Snord50a	Evpl	Yae1d1	8030462N17Rik	Slc7a11	Rsl1	Kdm4d
226	Dpp9	Zfp458	Pacsin2	Bcl3	Mmgt1	Trappc10	Rusc1	Inafm1	Fam20a	S100a4	Rpl34
227	Mrpl46	Zswim4	Elac1	Cap1	Cwf19l1	Slc46a3	Inpp5e	Esco2	Gm23966	Rrp36	Mbd6
228	Ifitm2	Btnl9	Cryl1	Exoc7	Dmtn	Snord35b	Rwdd2b	E2f2	E430018J23Rik	Manf	Impdh1
229	Arf1	Cat	Pld4	Dgkh	Dus1l	Ubl3	Camta1	Zfp810	Afg1l	Vcpkmt	Cd46
230	Ncln	Gm7072	Rb1	Rsph9	Ccdc84	9130023H24Rik	Pitpnm2	Sp4	Khdc1a	Gzmb	Prkca
231	Tpgs2	Pemt	Rasgef1b	Thg1l	Nat10	9930012K11Rik	Prdm11	Mastl	Zdhhc9	Prkd3	Ncr1
232	Tomm40l	Dtx1	Ehbp1l1	2310011J03Rik	Mrpl38	Dhx57	Gm4707	Fam118b	Ears2	Ctss	Kansl1l
233	Naa10	Astn1	1-Mar	Zeb2	Ndst2	Plcl1	Thap7	Arid3b	Lif	Cd52	H2-Q6
234	Cycs	Gm12185	Myd88	Pxylp1	Mfsd10	Syt1	Tango2	Ddhd2	Zfp58	Trp53i13	Fbxo32
235	Ap1s1	Plppr3	Syne1	Ptov1	n-R5s31	Dock9	Nckap5l	Spry4	Nol11	Pdia3	Pink1
236	Zfpl1	Pou2f2	Dok3	Cenpb	Slc25a1	Pggt1b	Ankrd26	Pomt2	Gm20532	Tox2	Dnah12
237	Ciao1	Actn2	Alcam	Nat9	Psmd10	Oas1c	Erlin1	Hps3	Gm2237	Olfm3	Pdcd6ip
238	Rnf126	Zfp36l2	Ica1	Katnal1	Dph1	Bcl11b	Shq1	Atp5l	P2rx7	Dlk1	Cyth2
239	Bst2	Tmprss3	Insr	Cpt2	Mpv17l2	Prkd3	Rabggtb	Gm45837	Tnfsf11	Chid1	4921524J17Rik
240	Rfc3	Per3	Rcan1	Zbtb46	Psenen	Sec61g	Enkd1	Olfr643	Hmgxb3	Cycs	2900026A02Rik
241	Tex261	Coq7	Copg2	Rpl23	Mtln	Brwd1	Tada2a	Lonrf1	Poll	Dpp9	Zmat1
242	Dph1	9930111J21Rik2	Pou2f2	Egr3	Vps26b	Zfp319	Cmtm8	Primpol	Rbak	Osbpl5	Hmga2
243	Hsd17b7	Bcl11a	Scp2	Chmp1a	Fam227a	Ssx2ip	Klhl26	Rnf146	Nae1	Osbpl3	Cacna1e
244	Gm23547	Nudt3	Eepd1	Cat	H2-Q6	Tshz2	Zfp266	Fbxo5	Lars	Reep5	Il2rb
245	Mrpl50	Nrxn1	N4bp2l1	Lonrf1	Ccpg1os	Mov10	Ddx23	Cep76	Iqce	Arhgap20	Cep131
246	Impdh1	Bag5	Nfam1	Dclk2	Cdk10	Tob2	Dcakd	Mcm9	Smyd2	Capn1	Ddx17
247	Ado	Runx2	Rgs2	Rora	Dhx58	Cir1	Tmem184c	Ank2	Akr1b3	Polg	Angptl6
248	Pfn1	St14	Tmem51	Lamc1	Zfp24	Gm10401	Lactb2	Swt1	Mrpl38	Acsf2	Cerkl
249	Rxrb	Il31ra	Tlr1	Ticam1	Sh2b2	Carns1	Rpa1	Cdc45	Hemk1	H2-Eb1	Mon2
250	Gnb2	Prkag2	Ggn	Lama5	Fastk	Sft2d2	Hdhd5	Cenpo	Sec61a1	Ciita	Tnni1
251	Acads	Ggct	Srr	Fgd4	Uty	H2-T22	Gm24233	St3gal6	Hspa9	Enthd1	Scnm1
252	Eif4a1	Prss16	Pik3r6	Tpi1	Sirt4	Bst1	Aig1	Ifrd1	Trmt11	Rora	Acadl
253	Pidd1	Angpt1	Btla	Sgms2	Ide	Exoc3	Gm45837	Zhx3	Slc35e3	Ppp1r3e	Tox2
254	Calm3	Mdp1	Cfp	Kctd10	P2ry13	Mlh3	Ccdc84	Naa40	Btf3	Egr3	Tnfaip3
255	Pdrg1	C77080	Siglecg	Gmppa	Rogdi	Zfp36l2	Alad	Taf3	Ikzf4	Mcrs1	Soat1
256	R3hdm4	Tnip2	Slc37a2	Tspan31	Ube2m	Aip	Atp8b2	Pfkfb2	Abcc4	Cant1	Ppp1r2
257	Cbx6	Heatr5a	Cd300lb	H2-T22	R3hdm4	Nfkbib	Pidd1	Csf3r	Eef2kmt	Spry4	Gnai3
258	Qdpr	Tmem184c	Csf2rb2	Mcrip1	Nagpa	Zfp874b	Surf4	Kcnma1	Sec61g	Eif4g2	Spata1
259	Gins2	Rdh13	Dgkh	Junb	Taf1c	C77080	Ubxn2a	Orc5	Mri1	Samd11	Carns1
260	Ap2a1	Gm27021	Tnip1	Pld3	Gatad1	Gbp8	Osbpl5	Cep120	Zdhhc17	Mrps12	Nt5e
261	Wdr6	Zdhhc7	Vav2	Pfkl	Gtpbp6	Ybey	Fbxl5	Msl3	Ifrd1	Cd22	Rab5b
262	Emg1	Usp46	Hk3	Maf	Arfip1	Snx22	Bcl9	Syt1	Glrp1	Pld3	Zfp14
263	Bloc1s4	Plxnc1	H2-T24	Emc9	Tomm5	Kansl1l	Taf6l	Zfp367	Hk2	Rnft2	Iqcc
264	Gmppb	Mdfi	Elane	Klc2	Bloc1s4	Mdp1	Mir3474	P2rx3	Foxp4	Ms4a4c	Cdh23
265	Tmem179b	Hsd17b11	Arhgap17	Runx2	Rnf121	H2az2	Zfp296	Pde1c	Epo	Card11	Gimap4
266	Cetn2	Sh2b2	Ltf	Tbc1d24	Gli2	Rrp36	Lrrn4	Gm49027	Fam173a	Pirb	Papolg
267	Abcf2	Mphosph6	Slamf7	Samd4b	Ush2a	Rras2	Slc25a44	Tedc2	Bysl	Traf5	Hhat
268	Commd2	Poglut2	Usf1	Rab3d	Slc25a44	Itgb1bp1	Vps9d1	5730522E02Rik	Klhl18	Ciao1	Kyat1
269	Chchd2	Wdr4	Rgl2	Ap1s1	Atp5md	Lig4	Tada3	E2f8	Mir6376	Npnt	Dnmbp
270	Hes6	Dis3l	Prkcd	Zfp938	Il1r2	Scarb2	Dclk2	Gstz1	Srprb	H2-Ab1	Colq
271	Gatd1	Svip	Bcl3	Slc39a3	Ubl4a	Zfp362	Ncor2	Itgb3bp	Slc25a32	Ier2	Ndst2
272	Tmem50a	Hpgds	Nab1	Dmd	Iba57	Clec2i	Donson	Ctns	Diablo	Tradd	Poln
273	Ccdc9	Fam53b	Pid1	Mier2	Gusb	Ptprf	Gm45902	H1f4	Gpat4	Plekho2	Arrdc2
274	Sirt6	Mid1	Mrtfa	Ranbp6	Asna1	Adnp	Utp20	Lca5	Cadm1	Tmem109	Trim56
275	Mmgt1	Bcor	Rasgrp4	Tex264	Btf3	Cdc42ep3	Zfp341	Ankrd26	Trib3	Nipal1	Gm20696
276	Hdac3	Suco	Sumf1	Lgals3	Lars2	Nabp1	Pip4k2b	Gm24241	Mettl4	Cd74	Lamc1
277	Entr1	Cd6	P2ry13	Zfp768	C030006K11Rik	Khdc1c	Gins2	Manea	Prkrip1	Prkacb	P2rx7
278	Snord15a	Gfer	Tha1	Capn1	Dpp3	Mcub	Iqch	Rnf121	Prdx3	H2-Aa	Erbb4
279	Sdhd	Bicral	Megf9	Cbx6	Gm1123	Nrg2	Mib2	Brip1	Ddhd2	Gpr183	Dtx3
280	Ppp2r5d	Neurl3	Slc46a3	Arl16	Pgrmc2	Mfsd4a	Itgb6	Mterf4	Sh3bp5	Atxn7l3	Themis
281	Ccdc22	Tomm40l	Abcg3	Ulk4	Mtx1	mt-Nd6	Acat2	Recql5	Pus7l	Chd7	Fbp1
282	Eloc	Gnb4	Lrrc4c	Nudt22	Gria3	Cyth1	Arrdc2	Npm2	Atp5md	Zfp597	Zer1
283	Gm23136	Ogfrl1	Rec114	Syne1	Crnkl1	Egln1	9030624G23Rik	Ccdc57	Trio	Slc35e1	Tgfbr2
284	Ssna1	Ica1	Ncoa1	Smco3	Abhd17c	Rcan3	Helq	Glb1l	Gosr2	Slc26a2	Rsad2
285	Eif4a3	Calhm6	Tceanc2	Ptges3l	Pcyox1l	Slc39a3	Mcm4	Ppp1r2	Nfxl1	Cnppd1	Rapgef3
286	Zfp747	Snapin	Mapk8	Tmem63b	Spry4	Ank2	Slc25a32	Astn2	Stxbp6	Txn2	Trdmt1
287	Dhx38	Zfp689	Gm12185	Cbarp	Psmd8	Acot13	Tmem240	Mapk4	Bicdl1	Ank2	Zfp691
288	Emc10	Astn2	Krt80	Zbtb37	Dhrs11	Chadl	Ficd	Lrrc28	Poglut2	Slc25a44	Dcun1d3
289	Plekhj1	Zfp507	Cd74	Pip4k2c	Elp5	Art4	Zscan22	Copg2	Gm45837	Fdx1	Ccdc17
290	Slc25a30	Rasal1	Pygl	Fkbp7	Cpne5	Ddt	Tsen15	Ranbp6	Inpp1	Rab5c	Hdac9
291	H3f3b	Rnf180	Tuft1	Ctsd	Sik1	Cerk	Msto1	Dscc1	Prob1	Alad	Mrgpre
292	Eif6	Accs	Prtn3	Ankrd50	Ppp1r14a	Fam207a	Gsdme	Ccne1	Nsrp1	Gm49909	Nipal1
293	Snord34	Pcnx3	Csf3r	Rcor3	Gm22362	Rfxank	N4bp2l1	Parn	Trnau1ap	Itgae	Cxcr5
294	Guk1	Vamp5	Rassf4	Natd1	Btnl9	Dtx1	Mier2	Olfr644	Nat9	Efhd2	Rnf25
295	Coa3	Tgfbr2	Csf2ra	Tbc1d2b	Cd300lf	Necab1	Clock	Stam2	Pde11a	Mmadhc	Kdsr
296	Rab5c	Phactr2	Lcn2	Rsu1	Zc3hc1	Erbb4	Rccd1	Rnf214	Zfp933	Tma7	Tbpl1
297	Atp8b2	Prkab1	Ngp	Gpr137	Bak1	Lrrc28	Ice1	S100a9	Clock	Mdh1	4931414P19Rik
298	Scaf1	Cnih1	Map3k14	Chmp2b	Itga2b	Slc11a2	Snx15	Gmeb2	Mid1	H2ac15	Krt10
299	Sigmar1	Slc16a13	Plekho1	Zfp36	Pno1	Gfra1	Pacs1	Wnt5b	Sft2d2	Itgb3	Zswim6
300	Emc8	Asb7	S100a8	Btg2	Sharpin	Hdac4	Trp53bp1	Arhgap12	Slc29a1	Tob2	Nr1h2
301	Gm24029	Zfp560	Fnip2	Zfpl1	Nop16	Ablim1	Stox2	S100a8	Trmt61a	Arf1	St3gal6
302	Snrpe	Hbp1	H2-Aa	Hhat	Cdkn2aip	Sh3gl1	Sirt4	Cfap43	Pusl1	Vti1b	Polr2k
303	Myl12b	Bckdha	Srp54a	mt-Ta	Tm7sf3	Cdc40	Klf10	Dennd1a	Cradd	Klf13	Neil1
304	Prelid3b	Mttp	Lsp1	Ptk7	Fstl4	Traf4	Cct6b	Ngp	Spryd7	Smap1	Nmnat1
305	Cdk10	Gm43191	Ciita	Smpd2	Htra2	Zc3h7a	Dtl	Sgms2	Znrd1	Jup	1700037C18Rik
306	Gm47275	Fancf	H2-Eb1	Zc4h2	Emc8	Bbip1	Smpd2	Neil3	Smndc1	Fgl2	Arfip1
307	Surf4	Zfp385a	Tgm2	Rnf24	Gemin7	Usf2	Per3	Elac1	Yaf2	Ifitm6	Cep164
308	Dgcr2	Tspan3	9930111J21Rik2	Fbxo32	Hbb-bt	4930430F08Rik	Cramp1l	Zfp61	Cars	Prmt5	Gimap8
309	Tmub1	Zfp184	H2-Ab1	BC034090	Pdxk	Adnp2	Ndufaf2	Sp3	Lsr	Tnni1	Blk
310	Pigq	Ryr1	Ctns	Ginm1	Prpsap1	Aptx	Rnf121	Haus5	Slc3a2	Ncor2	Gimap6
311	Mbd3	Kcnk12	Scel	9-Mar	Gfer	Smarcd2	Usp46	Gca	Cog6	Ticam1	Jup
312	Zfp319	Csf1r	Ccr1	Pias4	Eif6	Lman2l	Sox12	Syne3	Sh2d4b	Plekhj1	Rab19
313	Tcf19	Ankrd37	Gda	Glt8d2	mt-Tp	Klhdc4	Cdyl2	Skp2	Adgra3	Akt1	Ccr2
314	Slc26a2	Mcat	Tmem219	Ccnd1	Mtfp1	Pdcl	Brwd3	Gm20721	Mcur1	Arf3	Zfp786
315	Jmjd6	Mrpl50	S100a9	H1f10	Guk1	Cbx7	Ogfod3	Cenpp	Senp5	Calm3	Olfm3
316	Cd2bp2	Pla2g4a	Tifab	Calcoco1	Gm23136	Paqr5	5430403G16Rik	E4f1	4931414P19Rik	Neb	Tollip
317	Alyref	C8g	Htr7	Marcks	Coa3	Tubb2b	Arf3	Nme3	Pecr	Bag1	Ttc25
318	Rpl34	Entr1	Chil3	Gcc1	Csnk1e	Nrg3	Ankrd13d	Smug1	Usp22	Tnfrsf9	Zfp945
319	Cnppd1	Ccdc43	Dach1	Crtap	Siah1b	Ctla4	Gls2	Dgcr8	Zfp975	Inpp4b	Nnt
320	Tmem147	Ccdc115	Soat1	Surf1	Bloc1s2	Rnf19a	Tmem199	Srp54a	Sec16a	Cd7	Kif5a
321	Bag1	Sh2d4b	Irf8	Bbs1	Spaca9	Notch1	Necab3	Gm20422	Dtd2	Gltp	Nckap5l
322	Taf11	Pid1	Zfand2a	Zfp579	Gm24029	Disp1	Zkscan14	Brox	Mkks	Rasgef1b	Zfp768
323	Tpi1	Zkscan14	Zc3h12d	Xpnpep1	Taf11	Slx1b	Tex264	Gm27365	Dnajc21	Rhof	Camk2b
324	Trp53rka	Ube2d1	Kmo	Flywch1	Perp	Hdac6	Ninj2	Tyms	Zfp609	Ccr2	Wdtc1
325	Ranbp1	Stk25	Mapk4	Znhit1	Ccdc86	Sp3	Zc3hav1l	Heatr5b	Morf4l2	Dhx34	Sec22c
326	Ubl4a	Abcc10	Mxd1	Dhrs7	Usp39	Nop53	Acsf2	Ppm1e	Pus7	Itm2a	Clip4
327	Psmd8	Ociad2	Zeb2	Map3k12	Slc10a3	6430550D23Rik	Usp37	Samd13	Rffl	Il4	Acads
328	Vamp3	Meak7	B430306N03Rik	Atn1	4930595D18Rik	Mttp	Zfp69	Ddx23	Kpna6	Gimap4	Mtss1
329	Trappc4	P2ry2	Abhd12	S100a4	Cycs	Gbp4	Tubgcp2	Zfp438	Slc25a33	Cables2	Rarb
330	Klhl9	Aig1	Il1r2	Ebf1	Gm23246	Phc3	Tmem158	Mid1	Urb1	2310011J03Rik	Prune1
331	Cirbp	Zfp74	Sorl1	Slc27a3	Vav2	Stau1	Tmc4	Btf3l4	B4galt4	Trmt5	Sult2b1
332	Gm42742	Scamp1	Rufy1	Ccdc39	Rpusd3	Wdr78	Pdia3	Brca1	Alg12	Tada2b	Afg1l
333	Rps18	Txn2	Cd86	Rspo2	Aasdhppt	Ly6d	Rb1	Zranb3	C030006K11Rik	Togaram2	Naip5
334	Lonp1	Sik1	Dusp16	Gpc6	Slc25a29	Slc23a4	Osgin2	Ms4a3	Slc35d1	Junb	Rnf19a
335	Polr2l	Zfhx2	Oas1a	Tmem167b	Rbfa	Ppox	Gm20708	Zfp74	Slc25a15	Asb6	Mttp
336	Ncdn	Chrm3	Plxnc1	Capns1	Lemd2	Lca5	Dhx33	Chuk	Rdh13	Lztfl1	Prkacb
337	Snora21	Bcl9	5031439G07Rik	Prrx1	Atg9b	Smim14	Vav2	Zbtb37	Acad8	Mmp8	Lztfl1
338	Fasn	Scp2	Clec4n	Mgst3	Cth	Ntm	Exoc8	Aamdc	Trappc10	Ficd	Chst15
339	Spryd4	Foxo3	Ifih1	Sned1	Tgds	Ift172	Tnip2	Hdac6	Arnt2	Cd28	Togaram2
340	Gltp	Itga9	Cadm1	Bicc1	Mycn	Appl1	1500011B03Rik	Zfp277	Cacnb2	Slamf7	Pfkfb2
341	Tmem177	Il17re	Ms4a4c	Trnp1	Nol6	Tpgs2	P4htm	Brwd3	Slc35b3	Rab27b	Furin
342	Gtf3c5	Mir3082	Sirpa	Dusp1	Rrp8	Parp10	Tmod1	Zfp786	Rsad1	Irf2bpl	Uty
343	Snord83b	Egfl7	Synj1	Atp5o-1	Rrp36	Sh3bp5	Xpnpep1	Clcn1	Elac1	Myl12b	Ush2a
344	Rps6	Eef1akmt2	Plekhm2	Reep5	Cmc2	A930003A15Rik	Rnf146	Pidd1	Kdr	Nt5e	Flywch1
345	Mmachc	Myo15b	Csf2rb	Aktip	Srprb	Zfp3	Nrg3	C2cd2	Hdac10	Fam184b	Pdcl
346	Zfp954	Zfp784	Plekhm3	Mfge8	Otud3	Myo15b	Man2a2	Zfp689	Stam2	Rnf166	Katnal1
347	Ing2	Vipas39	4930430F08Rik	Ptms	Ppp1r37	Zfp955a	Tspoap1	Camta1	F2r	Pfn1	Fyco1
348	Nit1	Dpy19l3	Abca13	Itga5	Myo7a	Trp53i13	D630045J12Rik	Jrkl	Ctrl	Pcbp1	Tha1
349	Ppp1r3f	Atp2b4	Slc12a9	Lipa	Wdr13	Helz2	Cnksr3	Gm5141	Tbce	Kdm6b	Samd13
350	Amigo1	Calhm2	Cd300a	Fstl1	Cep131	Cfap20	Lmbr1l	Hps5	Camk2d	Cx3cr1	Hdac7
351	Ndufb10	Hdac10	Mpeg1	Acta2	Nubp2	Clip1	Dgkq	Wdr70	Shb	Kcnma1	Dyrk2
352	Nubp2	Pex5	Fgr	Ccn1	Pdf	2810408A11Rik	Psen2	D5Ertd579e	Ldhd	Snx22	Snord15a
353	Ube2m	Zscan20	Csf1r	Dtx3	Bst2	Desi1	Pask	Tk1	Ninj2	Zfp954	Agtrap
354	Lage3	Zfp429	Fes	Insig2	Gnpda2	Tmem50b	Nanos1	Klhl11	Gm27624	Fam129a	Mterf2
355	Gm21865	Calcrl	C1qb	Rhob	Lrrc4c	Meak7	Lrrc75a	Cchcr1	Ppp1r37	Arl4c	St6galnac5
356	Nudt3	Rbm43	Abr	Col6a1	Hras	Kremen1	Prob1	Rfesd	Asns	Itga2	Etv5
357	Park7	Ankrd6	Cd300lf	Mmp14	Gmppb	Cd3g	Slc23a2	Igsf6	Mrc1	Ms4a4b	Adam2
358	Csnk2b	Zfp874b	Pilra	Sparc	Usp42	Gyg	Dnajc16	Rubcn	Vti1b	Rrad	Ssc4d
359	Metrn	Snx31	Rab5b	Col2a1	Samd11	B4galt1	Snord7	Cth	Stox2	Vasp	Hip1
360	Polr2e	H2-T23	Cd22	Bmp4	Ahsa2	Gnpda2	Zfp408	Dpy19l3	Tle1	Wdr1	Asph
361	Mospd3	Flt3	Ctnnd2	Tmcc2	Tbl3	Pam16	Rufy1	n-R5s31	Pigh	Snai3	Dmtn
362	Mrm2	Cabcoco1	Prkcb	Gas1	Adgrg7	Pld4	Lonrf1	Lcn2	Usp46	Slc26a10	Ciart
363	Zik1	Zfp715	Plekhm1	Bgn	Mkks	Dtx3l	Mapk8	Tango2	Slc23a2	Limd2	Fbxo28
364	Uqcrh	Chit1	Ly6c2	Col1a2	Spryd4	Tradd	Cbarp	1700028J19Rik	Pdia4	Slc25a11	Dlk1
365	0610012G03Rik	Pisd	Ksr2	Col6a2	Aimp2	Plekho1	Zbtb8a	Trappc10	Cacna1c	Jaml	Aldh6a1
366	Mad2l1bp	Atat1	Znfx1	Thbs1	Slc25a30	Trpc4ap	Iqce	Dcakd	Angel1	Ctbp1	Rnf2
367	Lypla2	Gpalpp1	Ctss	Aebp1	Tmem184c	Dyrk4	Oplah	Elane	Fam98a	Stab2	Zfyve1
368	Mrps25	Mcur1	Tep1	Lpp	Wdr34	Gatd1	Uap1	Zfp747	Prpsap1	Zhx1	Spef1
369	Cenpx	Cct6b	Ly86	Col1a1	Ube2o	Hk1	Zscan29	Tsen15	Nhsl2	Il2rb	Fgd3
370	Mrps12	Slco3a1	Phactr2	Col3a1	Gosr2	Cd3d	Kif9	Tubgcp2	Zfp455	Klrd1	Ccdc173
371	Gatad1	Spryd7	Igsf6	Ogn	Sergef	Senp8	Mccc2	Etv4	Bcat1	Icos	Tmem63b
372	Atp5j	Rsad1	Pirb	Lox	Rrp7a	Rag1	Serac1	Tm9sf1	Lrp6	Btla	Med13
373	4930590J08Rik	Fcsk	Cybb	Fn1	Tesmin	Lsr	Btbd19	Thap2	Tbc1d7	Klf10	Msh4
374	Pole3	Ubxn8	Tet2	Cyp1b1	Ndufv1	Tmem131	Gfod2	Cyb5r1	4930590J08Rik	Xcl1	Letm2
375	Smim7	Zfp874a	Ifitm6	Zfp28	Ppil3	Dmap1	Abcb10	Zfp72	Aldh6a1	St3gal6	Cdc42ep3
376	Tmem101	Mib2	Itgam	Ankmy1	Pik3r2	Ndufaf3	Shb	Zfp341	Slc25a22	Tesc	Thap2
377	Tbc1d10b	Nos1ap	Tgfbi	Timp2	Sec16a	Man1a	Pou4f1	Gda	0610010K14Rik	Pip4k2c	Pcyt1b
378	Ier2	Ppcs	Rogdi	Cst3	Hes6	Tnfaip3	Phf21b	Dach1	Fra10ac1	Hlf	Rabl2
379	Ssbp4	Angpt2	Apobec1	Cxcl12	Dhx37	Ndrg1	Unc119b	Kif16b	Ccdc17	Pdzk1	Zmym5
380	Mrfap1	Cd34	Ms4a6c	Il1rn	Srrd	Cd3e	Brwd1	Chil3	Bag2	Homer2	Auh
381	Mir703	Kctd18	Pstpip2	Man2b2	Ppp1r3e	Cdh1	Catsperd	Zfp688	Tmem189	Clip4	Tnip1
382	Rpp21	Rgs7bp	Kynu	Uap1l1	Naaa	Mospd1	Aamdc	Zfp512b	Sec24a	Gpr55	Lars2
383	Adprh	Afap1l1	Vsir	Ankrd33b	Cfap298	Agtrap	Slc35e3	4930522L14Rik	Ect2l	Prkx	Sox5
384	Urod	Zbtb38	F13a1	CT010467.1	Hps1	Snx15	Hspa13	Mfsd4b4	Psd3	Ahr	Ncald
385	Mpv17l2	Hoxa9	Apoe	Vim	Zdhhc12	Dntt	E2f1	Rnf25	Tk2	Batf3	Zswim4
386	Ndufa4	Rfesd	Ppm1m	Bax	Asb8	Parp14	Flcn	Zfp169	Stk39	Tmsb4x	Ptcd1
387	Zc3h10	Naga	Rtn1	Trpm4	Esrp2	Tmem242	Gga2	Megf9	Slc22a5	Plp2	Rab43
388	Lin37	Gnptg	Sirpb1b	Isg15	Anxa9	Gbp5	Thap4	Faap100	Ano10	Cacna1e	Zscan26
389	Tedc2	Atp8a2	Hck	Gadd45a	Pisd	Trim30a	Sgsm2	Slc35a1	Gm24241	Ncr1	Dhx58
390	Snrpf	Mef2c	Adgre1	Blcap	Spata2	Phc1	Fam228b	Abca13	Ciart	Ikzf3	Bet1l
391	Gins4	Hoxa7	Pla2g7	Fech	Rgs9bp	Trim56	Fbxl20	Nr1d2	Cish	Id2	Chkb
392	Slc25a1	Eef2kmt	Trip4	Plbd2	Gm24119	Zmat1	Bet1	Ly6c2	Plcxd2	Klrk1	Hbp1
393	Tsta3	Elk3	Dhdh	Lrrc42	Atxn7l3	Smad4	Tmed8	Phf21b	Thap3	Tmem158	Ryr3
394	Egln2	0610009B22Rik	Dnase1l1	Vat1	Ppp1r3f	Morc1	Clcn1	Tctn3	Vat1l	Lmo4	Zfp58
395	Usp5	Erf	Slc8a1	Ttll1	Morf4l2	Pqlc3	Kansl3	Trmt2b	Vegfa	Nab1	Syn2
396	Cox8a	Gm14326	Nod1	Dynlt3	Prr3	Ptcra	Ptpn23	Cep162	Sec31a	Itpripl1	Clic5
397	Elof1	Adgrl4	Tbc1d8	Dusp23	mt-Tq	Zfp775	Ung	Rad51c	Cyb5d1	Furin	Tmem88
398	Sh3glb2	Tet1	Lyz2	Twf1	Pdcd5	Fbxl12	Pygm	Spata1	Got1	Pdia4	Pomk
399	Cuta	Tmem240	Naip2	Selenow	Eif2b4	Strip1	Slc25a42	Stn1	Tmem259	Prr5l	Qpctl
